# Supplementary material for: Developmental and transcriptional responses of maize to drought stress under field conditions
Source: Plant Direct. 2019 May 7;3(5):e00129. doi: 10.1002/pld3.129 (PMC6589525; doi:10.1002/pld3.129)
Supplement: Supplementary file 2 [file PLD3-3-e00129-s002.xlsx]

## Sheet: GO_up_regulated_genes
GO functional terms for up-regulated genes in leaf tissue	P-value
	V12	V14	V18	R1
photosynthesis	4.12e-10	6.35e-05	0.00948652	0.019821
photosynthesis, light reaction	3.18e-08	2.59e-06	0.00413122	0.00955062
protein folding	0.00688693	0.0216657	1.49e-06	5.17e-22
cellular protein metabolic process	0.0142716	6.37e-05	1.48e-09	5.59e-17
response to heat	3.57e-06			1.46e-12
response to temperature stimulus	0.00178757			6.31e-11
protein metabolic process		0.00180912	8.79e-06	9.87e-11
protein refolding			5.3e-05	1.65e-10
translation		0.000408	2.87e-09	1.35e-08
cellular amino acid metabolic process		4.03e-05	1.36e-06	2.8e-08
cellular amino acid biosynthetic process	0.0482748	0.000724	3.78e-05	1.36e-07
carboxylic acid metabolic process	0.017186	1.56e-06	1.23e-06	6.66e-07
RNA processing		0.000187	0.00506777	5.01e-06
plastid organization		0.000151	0.0162972	3.25e-05
branchedchain amino acid biosynthetic process			0.02598	3.9e-05
RNA splicing	0.0344719			5.93e-05
mRNA processing		0.0270217		0.00014
cellular metabolic process			0.00758275	0.000141
regulation of lateral root development				0.000245
thylakoid membrane organization	0.000634	1.66e-05	0.000939	0.000246
regulation of postembryonic root development				0.000286
Dribose metabolic process	0.0122654	0.00848789	2.42e-05	0.000426
negative regulation of circadian rhythm				0.000426
longday photoperiodism, flowering				0.000426
longday photoperiodism				0.000684
metabolic process		0.021729	0.017681	0.000696
diaminopimelate biosynthetic process				0.000845
response to abiotic stimulus	0.0237558			0.000884
negative regulation of sequencespecific DNA binding transcription factor activity				0.00103685
chlorophyll biosynthetic process	0.000954	0.000349	0.000261	0.00119568
response to stress	0.00324185			0.00143919
chlorophyll metabolic process	0.00287673	0.00109518	0.000965	0.00152174
positive regulation of transcription elongation from RNA polymerase II promoter				0.00163268
porphyrincontaining compound metabolic process	0.00387208	0.00132497	0.00170282	0.00224962
regulation of root development				0.00237112
SCFdependent proteasomal ubiquitindependent protein catabolic process	0.00840427	0.00495291	0.0111757	0.00251797
tetrapyrrole biosynthetic process	0.000778	0.000248	0.000267	0.00252051
positive regulation of DNAdependent transcription, elongation				0.00276187
regulation of sequencespecific DNA binding transcription factor activity				0.00371413
carbon utilization	0.000374		0.0118182	0.0042719
protein maturation				0.00429896
DNA topological change		0.0262894	0.0452446	0.00477795
cellular amino acid catabolic process		0.028074	0.0192661	0.00482681
response to abscisic acid stimulus	0.00721703			0.00809047
inositol metabolic process				0.00855692
protein processing				0.0101308
proanthocyanidin biosynthetic process	0.00736236			0.0131483
maintenance of seed dormancy	0.00840427			0.0155105
response to metal ion				0.0172207
regulation of meristem development				0.0174317
response to cadmium ion				0.018174
asparaginyltRNA aminoacylation		0.00245957		0.0184181
arginine catabolic process				0.0184181
proline biosynthetic process	0.00177519	0.0176331	0.00239438	0.0184429
lysine biosynthetic process via diaminopimelate				0.0184429
chloroplast organization				0.0196976
production of miRNAs involved in gene silencing by miRNA				0.0227028
glutamine metabolic process	0.0157442			0.0238979
seed maturation	0.0120278			0.0241266
cellular potassium ion homeostasis	0.00531071		0.00651405	0.0268109
nicotinate transport	0.00531071	0.00365049	0.00651405	0.0268109
Nmethylnicotinate transport	0.00531071	0.00365049	0.00651405	0.0268109
regulation of adaxial/abaxial pattern formation				0.0268109
cell proliferation				0.0294375
rRNA modification		0.0262894	0.0452446	0.0326819
RNA methylation		0.0262894	0.0452446	0.0326819
protein dephosphorylation	1.57e-05	0.0108242	0.000202	0.0360961
primary miRNA processing				0.0364305
response to auxin stimulus				0.03661
response to singlet oxygen	0.00398549	0.0294854		0.0383933
regulation of transcription from RNA polymerase II promoter				0.0393682
regulation of stem cell division				0.0393682
cellular response to jasmonic acid stimulus	0.0486324	0.0268406		0.0398845
negative regulation of transcription, DNAdependent				0.0410149
dephosphorylation	9.02e-06	0.0363664	0.00176608	0.0433365
negative regulation of abscisic acid mediated signaling pathway				0.0438663
chloroplast fission		0.0328272		0.0445761
DNA endoreduplication				0.0445761
raffinose catabolic process	0.00966249			0.04715
peptide biosynthetic process				0.04715
Dxylose metabolic process		0.0066717	0.0118182	0.04715
inositol biosynthetic process				0.04715
photosynthesis, light harvesting	1.5e-05	0.00230378
proteinchromophore linkage	0.000411	0.0159782
phosphatecontaining compound metabolic process	0.000583
carbohydrate metabolic process	0.000584
cellular protein modification process	0.00245839
cellular ion homeostasis	0.00483607		0.0339162
organic anion transport	0.00771518
superoxide metabolic process	0.00840427	0.047546
response to insect	0.00840427	0.047546
protein oligomerization	0.00952835
regulation of chlorophyll biosynthetic process	0.0122654	0.00848789	0.0149806
guanosine tetraphosphate metabolic process	0.0151373
phospholipid metabolic process	0.0161176
phosphatidylcholine metabolic process	0.0164187
cellular response to abscisic acid stimulus	0.0164878
photosynthetic electron transport in photosystem II	0.018267
alcohol metabolic process	0.0201671
photosynthetic electron transport chain	0.0215933
potassium ion homeostasis	0.0216433		0.0263234
glucose metabolic process	0.0231795	0.0214292	0.0410705
starch catabolic process	0.0252557	0.0176331	0.0306742
metal ion transport	0.0255473
response to water stimulus	0.0265401		0.0256471
abscisic acid mediated signaling pathway	0.0284925
sterol biosynthetic process	0.031893
ion transport	0.0329186
phylloquinone biosynthetic process	0.0331475	0.0232449	0.0401477
starch biosynthetic process	0.0343065	0.0209713
amine metabolic process	0.036253
cellular metal ion homeostasis	0.0367291
sterol metabolic process	0.0406952
response to karrikin	0.0415795
water transport	0.0418297
response to far red light	0.0426049	0.0233385
jasmonic acid mediated signaling pathway	0.0426049
inositol trisphosphate metabolic process	0.0445064
protein kinase Cactivating Gprotein coupled receptor signaling pathway	0.0465071
glycerol ether metabolic process	0.0465735
tRNA aminoacylation		0.0229524	0.0217391
ribosome biogenesis		0.0373551
response to superoxide		0.00848789
immune response		0.0299533
fatty acid biosynthetic process		0.037803	0.033464
RNA modification		0.00845294
pentosephosphate shunt		0.00662291
protein complex assembly		0.017019
flavonol biosynthetic process			0.0118182
auxin efflux			0.00899064
tRNA aminoacylation for protein translation		0.0220948	0.0208108
pseudouridine synthesis		0.0241004
tryptophan biosynthetic process		0.0150777	0.0263234
histidine biosynthetic process		0.0203575
UDPrhamnose biosynthetic process			0.0118182
rRNA processing		0.0338211
flavonoid biosynthetic process			0.000571
jasmonic acid and ethylenedependent systemic resistance		0.0363094
plastid fission		0.0399267
response to blue light		0.00823904	0.0222002
stomatal movement		0.0310723
extracellular polysaccharide biosynthetic process			0.0149806
branchedchain amino acid catabolic process		0.00848789	0.0149806
tryptophan metabolic process		0.0203575	0.0352867
sodium ion transport		0.0399267

## Sheet: GO_down_regulated_genes
GO functional terms for down-regulated genes in leaf tissue	P-value
	V12	V14	V18	R1
organic anion transport	6.45e-07	0.000259	8.25e-07	1.52e-05
amino acid transport	1.27e-05	0.000507	1.08e-05	2.46e-05
response to chitin	2.23e-05	0.0427976	3.94e-05	0.00168536
defense response	5.6e-05	0.00446043	5.94e-06	0.00019
flavonoid biosynthetic process	6.66e-05			0.000777
phenylpropanoid metabolic process	0.000107	5.58e-05	0.0136779	0.00017
response to biotic stimulus	0.000203	0.0070387	2.01e-05	0.00241719
cellular response to boroncontaining substance levels	0.000244		0.010627	0.0168416
amino acid transmembrane transport	0.000249		2.58e-05	8.13e-05
response to reactive oxygen species	0.000266	0.0002	0.00429517	0.00270639
response to stress	0.000299	0.00167328	0.000101	0.00308797
chitin catabolic process	0.000316		0.0240654	0.000436
amino acid import	0.000435	0.000601	5.38e-05	0.000167
response to salicylic acid stimulus	0.000463	0.00737356	0.0022013	0.00752156
paclitaxel biosynthetic process	0.000559	2.66e-05	7.45e-05	0.00023
cellular response to oxidative stress	0.000632	5.99e-05	0.0175622	0.0119039
UDPrhamnose biosynthetic process	0.000658	0.00302467	0.0191226	9.46e-05
flavonol biosynthetic process	0.000658			0.0300047
extracellular polysaccharide biosynthetic process	0.00097	0.00386166	0.0241409	0.000166
protein tetramerization	0.00097	0.00386166		0.0376921
amino sugar metabolic process	0.00107217		0.0490056	0.00172555
hydrogen peroxide catabolic process	0.0012641	7.84e-05	0.029473	0.0316343
response to hydrogen peroxide	0.00130565	0.000113	0.013805	0.0219339
reactive oxygen species metabolic process	0.00149836	4.96e-05	0.0150291	0.00988862
cellular response to hydrogen peroxide	0.00163363	9.93e-05	0.0351992	0.0384651
cellular response to phosphate starvation	0.00163412	0.00707254		0.0399527
phenylpropanoid biosynthetic process	0.00177178	0.00347688	0.00480947	0.00185517
ion transport	0.00209615		0.0010743	0.00881881
response to karrikin	0.00215863	0.0207195	0.00579726	0.000653
response to red light	0.00232884		0.00075	0.000436
alkaloid metabolic process	0.00235932		0.0208828	0.00602826
response to oxidative stress	0.0024081	0.00114142	0.0265987	0.00971934
killing of cells of other organism	0.00392094	0.0355267		0.0158427
camalexin biosynthetic process	0.00524162		0.00721629	0.0114939
response to bacterium	0.00533823		0.000965	0.025523
regulation of response to stress	0.00644318		0.00252683	0.00249445
carboxylic acid metabolic process	0.0106559
negative regulation of planttype hypersensitive response	0.0106694		0.0146071	0.0230338
zinc ion transport	0.0106694		0.0146071	0.0230338
auxin efflux	0.0106694
response to other organism	0.0114949	0.0333586	0.00413821	0.0473138
regulation of defense response	0.0116987		0.00098	0.00619707
glycerol metabolic process	0.0117639
response to fungus	0.0117778		0.0152231	0.0372598
proanthocyanidin biosynthetic process	0.0124688		0.019293	0.00562025
protein glycosylation	0.0137296	0.0283452	0.0303235	0.0366191
maintenance of seed dormancy	0.0141904		0.0218903	0.00668105
cell death	0.0151674		0.000432	0.00496872
protein oligomerization	0.01604	0.0246149
xanthophyll biosynthetic process	0.017731		0.0241409	0.0376921
negative regulation of flavonoid biosynthetic process	0.017731		0.0241409	0.0376921
positive regulation of autophagy	0.017731		0.0241409	0.0376921
cell wall macromolecule catabolic process	0.0179533		0.0304769	0.00371508
apoptotic process	0.0180184		0.00395433
secondary metabolic process	0.0194066	0.021879
defense response to fungus	0.0198508		0.0207972	0.0394461
xyloglucan metabolic process	0.0201263	0.0287862	0.0307671
seed maturation	0.0201263		0.0307671	0.0106325
exocytosis	0.0204658		0.0377222
cellular heat acclimation	0.0218231		0.0296309	0.0460372
innate immune response	0.0231721		0.0335364	0.0128387
response to nematode	0.0242412	0.00661054	0.0442511
Lphenylalanine catabolic process	0.0247315	0.0332176
defense response to bacterium	0.0261408		0.0208706
photosynthetic acclimation	0.0262637
immune response	0.0262914		0.0380719	0.0151862
positive regulation of cell death	0.0272288		0.041253
programmed cell death	0.0274069		0.000528	0.00487628
defense response to bacterium, incompatible interaction	0.0276426	0.015282	0.0460511
cellular amino acid metabolic process	0.0297268
purine nucleobase biosynthetic process	0.0310341		0.0419081	0.00750076
negative regulation of programmed cell death	0.0310341		0.0419081
planttype hypersensitive response	0.0337857		0.0101669	0.0165137
basic amino acid transport	0.0361166	0.00813579	0.0486395
nicotianamine biosynthetic process	0.0361166	0.00813579
negative regulation of cell death	0.0414938
systemic acquired resistance, salicylic acid mediated signaling pathway	0.0414938
negative regulation of defense response	0.0416394		0.0125265	0.0276046
malate metabolic process	0.0416394			0.0276046
response to ozone	0.0416394
cellular carbohydrate metabolic process	0.0448568	0.02665
carbohydrate metabolic process	0.0450774
cellular amino acid biosynthetic process	0.0457919
aromatic amino acid family metabolic process	0.0468011	0.00671205		0.0419958
positive regulation of defense response	0.0470654		0.00520687	0.0158666
secretion by cell	0.0496457		0.00241775	0.0100033
terpene metabolic process		0.00164329	0.010627	0.0168416
lignin biosynthetic process		0.0065498	0.0169027	0.0366157
terpenoid biosynthetic process		0.0277673	0.013136
recognition of pollen		0.00288749
pollenpistil interaction		0.0051113
isoprenoid biosynthetic process		0.0246553
wax biosynthetic process		0.0266672
lignin metabolic process		0.0320391
wax metabolic process		0.0355267
pollination		0.0355325
lateral root morphogenesis		0.0378961
cellulose biosynthetic process		0.0429185
transport			0.00416491	0.00549623
localization			0.00494948	0.00575196
defense response signaling pathway, resistance geneindependent			0.00698452	0.0158427
cysteine biosynthetic process from serine			0.00899553	0.00196475
cytokinin mediated signaling pathway			0.011352	0.0401488
Lserine metabolic process			0.0169027	0.00808613
ironsulfur cluster assembly			0.0169027	0.0366157
oxylipin biosynthetic process			0.0240654	0.0125855
immune responseregulating signaling pathway			0.0241409	0.0376921
shortday photoperiodism, flowering			0.0241409	0.0376921
oxylipin metabolic process			0.026102	0.0139297
shortday photoperiodism			0.0296309	0.0460372
spermidine biosynthetic process			0.0355629	0.00577502
response to wounding			0.0125838
hormonemediated signaling pathway			0.0229409
organ development			0.0272846
response to cytokinin stimulus			0.0280903
regulation of flavonoid biosynthetic process			0.0304769
protein autoubiquitination			0.0356859
root development			0.0397684
megasporogenesis			0.0486395
photosynthesis				3.1e-05
electron transport chain				0.00816526
amine metabolic process				0.0110612
removal of superoxide radicals				0.0114939
spermine biosynthetic process				0.0114939
oxidationreduction process				0.0162162
photosynthesis, light reaction				0.0176268
purine nucleobase metabolic process				0.0203509
cysteine biosynthetic process				0.0224206
photosynthetic electron transport chain				0.0224206
cysteine metabolic process				0.0276046
response to oxygen radical				0.0300047
response to light stimulus				0.036322
response to superoxide				0.0376921
photosynthetic electron transport in photosystem I				0.0376921
superoxide metabolic process				0.0405083
carbohydrate transport				0.0411369
chlorophyll metabolic process				0.0431719
polyamine biosynthetic process				0.0454046
