# Supplementary material for: Developmental and transcriptional responses of maize to drought stress under field conditions
Source: Plant Direct. 2019 May 7;3(5):e00129. doi: 10.1002/pld3.129 (PMC6589525; doi:10.1002/pld3.129)
Supplement: Supplementary file 3 [file PLD3-3-e00129-s003.xlsx]

## Sheet: GO_up_regulated_genes
GO functional terms for up-regulated genes in ear tissue	P-value
	V12	V14	V18	R1
oxylipin biosynthetic process	1.41e-07
oxylipin metabolic process	1.77e-07
fatty acid metabolic process	3.02e-05	0.0155745
fatty acid biosynthetic process	6.4e-05
lipid biosynthetic process	9.68e-05
carboxylic acid metabolic process	0.00012	0.000694
lipid metabolic process	0.000145	0.0338229
abscisic acid mediated signaling pathway	0.000334
response to abscisic acid stimulus	0.000431
modulation by virus of host morphology or physiology	0.000514	0.0233198
cellular response to abscisic acid stimulus	0.000617
proanthocyanidin biosynthetic process	0.000954
superoxide metabolic process	0.00114645			0.0230877
maintenance of seed dormancy	0.00114645
SCFdependent proteasomal ubiquitindependent protein catabolic process	0.00114645
oxidative photosynthetic carbon pathway	0.00144446	0.0319261
seed maturation	0.00188392
sterol biosynthetic process	0.00215599
protein targeting to chloroplast	0.00223531			0.00698375
sterol metabolic process	0.00319884
cellular modified amino acid biosynthetic process	0.00398539
phenylpropanoid biosynthetic process	0.00448534
ubiquitindependent protein catabolic process	0.00450195
protein import into chloroplast stroma	0.00452497			0.00951132
jasmonic acid and ethylenedependent systemic resistance	0.00746395
phenylpropanoid metabolic process	0.00803719
proteolysis involved in cellular protein catabolic process	0.00815058
alcohol metabolic process	0.008823
multicellular organismal water homeostasis	0.00906757
cuticle hydrocarbon biosynthetic process	0.00906757
cutin transport	0.00906757
Sadenosylmethionine biosynthetic process	0.00906757
UDPNacetylgalactosamine metabolic process	0.00906757
UDPglucose metabolic process	0.00906757
glutamine biosynthetic process	0.00906757
photorespiration	0.00941907
response to insect	0.0113098	0.00189739
cellular amino acid biosynthetic process	0.0119363
protein dephosphorylation	0.0129221
trehalose metabolic process	0.0146731
xanthophyll biosynthetic process	0.0151069
UDPNacetylglucosamine metabolic process	0.0151069
isoprenoid biosynthetic process	0.0156258
Lphenylalanine catabolic process	0.0198472	0.00285589
cellular aldehyde metabolic process	0.0210662
shade avoidance	0.0218811
amino sugar metabolic process	0.0225196
carotenoid biosynthetic process	0.0225196
glyoxylate cycle	0.0240245
hormonemediated signaling pathway	0.0287326
carotenoid metabolic process	0.0289345
electron transport chain	0.0312852			0.000612
oxidationreduction process	0.0324781
aromatic amino acid family metabolic process	0.0331892	0.0424324
reactive oxygen species metabolic process	0.0335002
negative regulation of defense response	0.0336887
pollen sperm cell differentiation	0.0355731
systemic acquired resistance, salicylic acid mediated signaling pathway	0.0355731
chlorophyll biosynthetic process	0.0383312	0.0131061
cellular amino acid metabolic process	0.0387899	0.0112906
proteasomal ubiquitindependent protein catabolic process	0.0403964
Lserine metabolic process	0.0420666
cysteine biosynthetic process from serine	0.0456063	0.0461044
dephosphorylation	0.0483229
protein catabolic process	0.0485003
protein folding			2.86e-17	4.96e-15
nucleosome assembly				6.22e-09
chromatin assembly or disassembly				1.25e-08
response to heat			4.19e-08	2.46e-07
chromosome organization			0.00810351	7.63e-07
response to temperature stimulus			2.12e-05	1.46e-06
chromatin organization			0.0446227	7.09e-06
cellular protein metabolic process			0.00152161	0.000113
DNA metabolic process			0.0106505	0.000209
response to abiotic stimulus			0.00665905	0.000388
deoxyribonucleoside diphosphate metabolic process				0.000419
regulation of cell cycle			0.00524472	0.000434
cellular metabolic process				0.000469
nucleobasecontaining compound metabolic process				0.000815
cellular process				0.00127458
protein refolding			7.73e-06	0.00211979
response to stress				0.00222821
endoplasmic reticulum tubular network organization			7.83e-05	0.00231166
DNA replication			0.00890002	0.00301182
protein import into mitochondrial inner membrane				0.00311228
translation				0.00348605
protein oligomerization				0.0036235
protein sumoylation			0.0363068	0.00406332
cellular aromatic compound metabolic process				0.00408934
response to anoxia				0.00750851
macromolecule biosynthetic process				0.00810888
protein targeting to mitochondrion				0.00951132
protein import				0.00956626
adenine salvage				0.0110531
indeterminate inflorescence morphogenesis				0.0110531
mitochondrial transport				0.0120539
regulation of cyclindependent protein serine/threonine kinase activity			0.00187835	0.0131342
regulation of protein serine/threonine kinase activity			0.00221651	0.0149748
cell cycle			2.77e-06	0.0164799
regulation of protein phosphorylation			0.0028096	0.01806
response to water deprivation				0.0195527
protein targeting				0.0196145
formation of organ boundary				0.0203567
cell proliferation				0.0236402
regulation of cell proliferation				0.0236402
response to water stimulus				0.024559
cellular heat acclimation				0.0307727
regulation of DNA replication				0.0395563
purine nucleobase biosynthetic process				0.0434906
cell cycle arrest				0.0434906
inflorescence morphogenesis				0.0434906
purine ribonucleoside salvage				0.0434906
cell division			0.00215747	0.0450714
glycerol ether metabolic process				0.0475722
RNA splicing			1.01e-05	0.047637
porphyrincontaining compound metabolic process		0.00348796
maintenance of DNA methylation			0.00600274
regulation of gene expression, epigenetic			0.00331029
mitotic cell cycle			0.00323814
tRNA aminoacylation			0.0449681
circumnutation			0.00124226
production of miRNAs involved in gene silencing by miRNA			0.0484124
transposition, RNAmediated			0.00913094
positive regulation of histone H3K9 methylation			0.00913094
mRNA export from nucleus			0.0421955
response to light intensity			0.0414494
threonine biosynthetic process			0.0484124
regulation of photosynthesis		0.0058939
methylationdependent chromatin silencing			0.0208288
chloroplast fission			0.0101714
cortical microtubule organization			0.0489332
negative regulation of gene expression, epigenetic			0.018632
lysine biosynthetic process via diaminopimelate		0.0376221
positive regulation of histone methylation			0.0125682
regulation of protein metabolic process			0.00501311
meiosis			0.00496053
mitosis			0.00484483
nucleocytoplasmic transport			0.00325798
microtubulebased movement			9.17e-05
maintenance of chromatin silencing			0.0421955
regulation of translation		0.0403842
zinc ion transport		0.0204344
defense response to insect		0.0204344
unidimensional cell growth			0.0373734
DNA repair			0.00952755
response to virus			0.0219325
cell morphogenesis			0.00798052
tetrapyrrole biosynthetic process		0.00158069
regulation of DNA methylation			0.00913094
negative regulation of photomorphogenesis		0.0404578
DNA mediated transformation			0.018632
response to fungus		0.024645
pyrimidine nucleobase biosynthetic process			0.0421955
negative regulation of histone H4 acetylation			0.00913094
DNA methylation			0.00682032
chromatin silencing by small RNA		0.0261969
anastral spindle assembly involved in male meiosis			0.00913094
regulation of gene expression by genetic imprinting			0.0484124
response to metal ion			0.0298574
'de novo' pyrimidine nucleobase biosynthetic process			0.0363068
tRNA aminoacylation for protein translation			0.0431862
negative gravitropism		0.0233198
response to unfolded protein			0.0118528
telomere maintenance			0.0421955
chlorophyll metabolic process		0.0196082
DNA duplex unwinding			0.00489415
male meiosis			0.0156674
chromatin modification			0.0008
aromatic compound catabolic process		0.017277
doublestrand break repair			0.0370651
microtubulebased process			0.000281
establishment of cell polarity		0.0319261
microtubule cytoskeleton organization			0.0264929
response to DNA damage stimulus			0.0173171
response to cadmium ion		0.037467	0.0277299
pentacyclic triterpenoid biosynthetic process		0.0319261
phagocytosis		0.0233198
gene silencing			0.0236856
red light signaling pathway		0.0489154
photosynthetic acclimation		0.0319261
plastid fission			0.0136842
mRNA processing			0.000322
ATPdependent chromatin remodeling			0.00046
cellular amino acid catabolic process		0.00125481
mRNA transport			0.0171051
response to high light intensity			0.0140075
glutathione metabolic process			0.0125682
chromatin remodeling			0.00463875
RNA processing			5.55e-07
heme biosynthetic process		4.13e-05
RNA secondary structure unwinding			0.0125682
chromatin silencing			0.00959041
longchain fatty acid metabolic process		0.0175405

## Sheet: GO_down_regulated_genes
GO functional terms for down-regulated genes in ear tissue	P-value
	V12	V14	V18	R1
translation	4.12e-25	8.68e-05
DNA replication	1.5e-19
DNA metabolic process	1.22e-16	0.0192132
cellular protein metabolic process	2.4e-15	0.00962226
cellular process	2.63e-14
chromatin assembly or disassembly	1.99e-12	1.91e-08
ribosome biogenesis	2.38e-12
nucleosome assembly	3.72e-12	1.35e-08	0.0474756
cell cycle	1.09e-11
DNA replication initiation	1.23e-10
chromatin organization	4.53e-10	6.64e-06
chromosome organization	5.19e-10	1.58e-05
cellular metabolic process	2.34e-07
cell division	1e-06
DNA duplex unwinding	1.04e-06
protein metabolic process	1.46e-06
rRNA processing	3.06e-06
DNA unwinding involved in DNA replication	3.79e-06
microtubulebased process	4.67e-06			0.0204456
microtubulebased movement	9.79e-06			0.000215
glycolysis	1.99e-05			8.19e-07
spermine biosynthetic process	2.07e-05	0.0211927		0.000118
macromolecule biosynthetic process	2.89e-05	0.00906726
DNA replication, synthesis of RNA primer	5.98e-05
biosynthetic process	6.33e-05	0.0290163	0.00578624
spermidine biosynthetic process	7.16e-05	0.0460383		4.2e-05
regulation of protein metabolic process	8.85e-05
protein folding	9.63e-05
tricarboxylic acid cycle	0.000122			0.000605
response to cadmium ion	0.000205
mitotic cell cycle	0.00022
aerobic respiration	0.00026			0.0013465
mitosis	0.000574
response to DNA damage stimulus	0.00071
IMP biosynthetic process	0.000762
glucose metabolic process	0.00077			3.61e-08
DNA repair	0.00235927
polyamine biosynthetic process	0.00330294			1.42e-05
response to mechanical stimulus	0.00391584
purine ribonucleoside monophosphate biosynthetic process	0.0040177
UDPrhamnose biosynthetic process	0.00445319			3.06e-06
protein secretion	0.00445319
cellular respiration	0.00498006			0.00330766
isocitrate metabolic process	0.00503476
embryo development ending in seed dormancy	0.00533314
nucleotide biosynthetic process	0.00562355			0.0349414
chromatin modification	0.00580354
intracellular transport	0.00581727
ribonucleoside monophosphate biosynthetic process	0.00612363
response to salt stress	0.00624684			3.83e-05
extracellular polysaccharide biosynthetic process	0.00645472			8.64e-06
response to metal ion	0.00650655		0.0279334	0.00858717
sugar mediated signaling pathway	0.00724282			0.0225962
response to abiotic stimulus	0.00766864			0.00990438
mRNA transport	0.00795753
response to osmotic stress	0.0081831			7.56e-05
'de novo' IMP biosynthetic process	0.00891111
negative regulation of shortday photoperiodism, flowering	0.00891111
negative regulation of gene expression, epigenetic	0.00900905
negative regulation of histone acetylation	0.0096184
response to unfolded protein	0.0096184
protein refolding	0.0115968
regulation of protein catabolic process	0.011842			0.0379206
root hair elongation	0.012077
protein complex assembly	0.0123522
regulation of cyclindependent protein serine/threonine kinase activity	0.0129708
regulation of cell cycle	0.0136031
RNA processing	0.0137693
embryo development	0.0139505
nucleocytoplasmic transport	0.0145555
regulation of protein serine/threonine kinase activity	0.0152513
protein polymerization	0.0175401			0.0191948
unsaturated fatty acid biosynthetic process	0.0189418			0.0432876
mitochondrial fission	0.0189418			0.0432876
DNA ligation involved in DNA repair	0.0189418
regulation of protein phosphorylation	0.0191968
response to ionizing radiation	0.0203326
gene silencing	0.021742
protein localization	0.022287			0.042363
protein transport	0.0223835			0.0282577
response to heat	0.0223951
Golgi organization	0.0235958			0.00204903
cytokinesis	0.02607
nucleotidesugar transport	0.0275609			0.00600118
adenine salvage	0.0275609
transposition, RNAmediated	0.0275609
positive regulation of histone H3K9 methylation	0.0275609
deoxyribonucleoside diphosphate metabolic process	0.0275609
regulation of DNA methylation	0.0275609
negative regulation of histone H4 acetylation	0.0275609
small GTPase mediated signal transduction	0.0278682			5.73e-06
negative regulation of longday photoperiodism, flowering	0.0285158
nucleobasecontaining compound metabolic process	0.0307821
response to temperature stimulus	0.0318231
growth	0.032056			0.0480194
regulation of DNA replication	0.0326898
response to gamma radiation	0.0326898
pyruvate metabolic process	0.0339345
auxin efflux	0.037433			0.00995231
positive regulation of histone methylation	0.037433
RNA secondary structure unwinding	0.037433
cell growth	0.0377381			0.00647812
regulation of photoperiodism, flowering	0.0398456
nucleotide metabolic process	0.0426836			0.00616014
purine nucleotide biosynthetic process	0.0427345
regulation of gene expression, epigenetic	0.0433251
root epidermal cell differentiation	0.0455463
formation by symbiont of syncytium involving giant cell for nutrient acquisition from host	0.0484263
lagging strand elongation	0.0484263
intraGolgi vesiclemediated transport	0.0484263
Lascorbic acid biosynthetic process		0.0419411	0.00744171	8.66e-07
methionine biosynthetic process		0.0165548		0.0414117
sulfur compound metabolic process		0.0386429		0.00275639
selenium compound metabolic process		0.000969
methionine metabolic process		0.0193795
protein trimerization		0.0211927
negative regulation of planttype hypersensitive response		0.0295448
cellular response to fatty acid		0.0336944
regulation of circadian rhythm		0.0371156
negative regulation of circadian rhythm		0.0378265
longday photoperiodism, flowering		0.0378265
endoplasmic reticulum tubular network organization		0.0419411
longday photoperiodism		0.0419411
response to symbiotic fungus		0.0419411
inositol metabolic process		0.0419411
negative regulation of sequencespecific DNA binding transcription factor activity		0.0460383
establishment of cell polarity		0.0460383
auxin mediated signaling pathway			0.00036	0.0269346
signal transduction			0.00407588	0.0180384
signaling			0.00534734	0.00915561
glucosinolate biosynthetic process			0.0087644	0.0013942
cell communication			0.00942492	0.0158405
reductive pentosephosphate cycle			0.0130764	0.0436438
fatty acid biosynthetic process			0.014929	0.000346
trehalose biosynthetic process			0.0195932	0.0298999
trehalose metabolic process			0.0208242	0.0110638
cutin biosynthetic process			0.0211517	0.000777
carbon fixation			0.0220966	0.0126438
gluconeogenesis			0.0287874	0.0111237
indeterminate inflorescence morphogenesis			4.57e-05
response to auxin stimulus			0.000267
inflorescence morphogenesis			0.000473
transcription, DNAdependent			0.000961
hormonemediated signaling pathway			0.0016876
specification of floral organ identity			0.00300143
carpel development			0.00410581
phagocytosis			0.00471272
ovule development			0.00542767
carotenoid metabolic process			0.00581883
pollen tube reception			0.00600602
gynoecium development			0.00704578
floral organ development			0.00759975
purine ribonucleoside salvage			0.0107243
reactive oxygen species metabolic process			0.0145899
cellular response to oxidative stress			0.0163431
single fertilization			0.0166184
inflorescence development			0.0208242
hydrogen peroxide catabolic process			0.0214735
flower development			0.0227692
cellular response to hydrogen peroxide			0.024622
amino sugar metabolic process			0.0290817
carotenoid biosynthetic process			0.0290817
oligosaccharide biosynthetic process			0.0306029
response to reactive oxygen species			0.03107
floral organ morphogenesis			0.0442382
reproductive structure development			0.0444649
RNA metabolic process			0.0486999
carbohydrate metabolic process				3.74e-14
carboxylic acid metabolic process				1.24e-09
fatty acid metabolic process				1.05e-06
wax metabolic process				1.49e-06
localization				4.25e-06
transport				5.11e-06
wax biosynthetic process				2.13e-05
phenylpropanoid metabolic process				5.68e-05
cellular carbohydrate metabolic process				6.12e-05
aromatic amino acid family metabolic process				9.28e-05
lipid metabolic process				9.41e-05
seed maturation				0.000223
phenylpropanoid biosynthetic process				0.00033
lipid biosynthetic process				0.000355
proanthocyanidin biosynthetic process				0.000419
maintenance of seed dormancy				0.000578
cutin transport				0.000733
glutamine biosynthetic process				0.000733
cellular amino acid metabolic process				0.000851
response to karrikin				0.00136564
ion transport				0.00140774
oxylipin biosynthetic process				0.00159373
oxylipin metabolic process				0.00191576
protein autophosphorylation				0.00219971
cell differentiation				0.0024145
cell morphogenesis				0.00258971
cellular amino acid biosynthetic process				0.00308009
fatty acid oxidation				0.00360213
oxidationreduction process				0.00366283
phosphatecontaining compound metabolic process				0.00381719
oligosaccharide metabolic process				0.00387661
amine metabolic process				0.00446495
cellulose biosynthetic process				0.00491216
pentosephosphate shunt				0.00508798
trichome morphogenesis				0.00533778
vesiclemediated transport				0.00556641
epidermis development				0.00591983
DNA catabolic process				0.00600118
anatomical structure morphogenesis				0.00677343
proton transport				0.00687907
aromatic amino acid family biosynthetic process				0.00699531
cation transport				0.00722594
lipid catabolic process				0.00737972
protein phosphorylation				0.00904379
stomatal movement				0.0096345
Sadenosylmethionine biosynthetic process				0.00995231
Lphenylalanine catabolic process				0.0101065
multicellular organism reproduction				0.0102146
Golgi to vacuole transport				0.0106206
calcium ion transport				0.0106206
lignin biosynthetic process				0.011876
intracellular signal transduction				0.0124484
transmembrane transport				0.0126455
epidermal cell differentiation				0.0128858
cellular response to phosphate starvation				0.0137756
secondary metabolic process				0.0140034
pollen sperm cell differentiation				0.0140492
fatty acid betaoxidation				0.0143829
trichome differentiation				0.0147263
amino acid transport				0.0148738
flavonol biosynthetic process				0.0150934
organic anion transport				0.0179826
regulation of cell growth				0.0198781
phosphate ion homeostasis				0.0202483
cellular modified amino acid biosynthetic process				0.0206379
regulation of developmental growth				0.0206379
water transport				0.0207644
onecarbon metabolic process				0.0229102
hyperosmotic response				0.0266008
brassinosteroid biosynthetic process				0.0282066
tRNA wobble adenosine to inosine editing				0.0290768
regulation of stomatal movement				0.0316215
sexual reproduction				0.0362664
rRNA catabolic process				0.0379206
calcium ion homeostasis				0.0379206
cell morphogenesis involved in differentiation				0.0402045
cellular glucan metabolic process				0.0404657
response to wounding				0.0417292
negative regulation of anion channel activity by blue light				0.0432876
Nglycan processing				0.0432876
actin filament bundle assembly				0.0432876
Lmethionine salvage from methylthioadenosine				0.0432876
multidimensional cell growth				0.0436438
photoprotection				0.0479665
response to cold				0.0480194
developmental process involved in reproduction				0.0486971
glycerol metabolic process				0.0488489

## Sheet: DNA repication cell cycle  gene
DNA replication cell cycle genes in ear tissue
GRMZM_ID	Definition line	Fold change
GRMZM2G066101	Dna replication licensing factor mcm4	4.96742
GRMZM2G065205	DNA replication licensing factor MCM7	4.35549
GRMZM2G021069	Minichromosome maintenance complex component 6 (MCM6)	4.22356
GRMZM2G139894	MCM2 - Putative minichromosome maintenance MCM complex subunit 2	3.94807
GRMZM2G327032	Dna replication licensing factor mcm4	3.79895
GRMZM2G154267	DNA polymerase alpha/epsilon subunit B	3.65435
GRMZM2G030768	DNA repair helicase rad5,16	3.59778
GRMZM2G030523	Proliferating cell nuclear antigen1	3.59334
GRMZM2G062333	Minichromosome maintenance complex component 6 (MCM6)	3.43978
GRMZM2G162445	DNA replication licensing factor MCM3 homolog 1-like protein	3.43789
GRMZM2G107540	Core histone H2A/H2B/H3/H4	3.33716
GRMZM2G075978	DNA replication licensing factor mcm5-A-like protein	3.25375
GRMZM2G056075	DNA mismatch repair protein MSH2	3.21254
GRMZM2G100639	ROA protein 1	3.18417
GRMZM2G112912	Core histone H2A/H2B/H3/H4	3.10765
GRMZM2G112074	DNA replication licensing factor MCM7	3.07149
GRMZM2G149802	DNA polymerase alpha catalytic subunit, N-terminal domain protein	2.86623
GRMZM2G059010	DNA polymerase alpha, subunit B N-terminal protein	2.83943
GRMZM5G804783	Mini-chromosome maintenance complex-binding protein	2.75525
GRMZM5G864735	Histone H3.2-like protein	2.75167
GRMZM2G011631	DNA polymerase epsilon, catalytic subunit A, C-terminal protein	2.57563
GRMZM2G086934	Replication protein A 70 kDa DNA-binding subunit-like protein	2.56978
GRMZM2G080314	Protein BREAST CANCER SUSCEPTIBILITY 1-like protein (BRCA1)	2.53602
GRMZM2G130351	DNA primase large subunit-like protein	2.49625
GRMZM2G108712	Proliferating cell nuclear antigen, PCNA, N-terminal protein	2.44747
GRMZM2G180086	Transcription factor jumonji and C5HC2 type zinc finger domain-containing protein	2.426
GRMZM5G878913	Nucleosome/chromatin assembly factor group (NFA902)	2.4185
GRMZM2G057466	Transcription factor jumonji, JmjN	2.4183
GRMZM2G044317	Eukaryotic and archaeal DNA primase, large subunit	2.36384
GRMZM2G089556	Origin recognition complex subunit 5-like protein	2.30674
GRMZM2G041381	Core histone H2A/H2B/H3/H4	2.25125
GRMZM5G825512	Origin recognition complex subunit 6-like protein	2.2431
GRMZM2G304362	Hybrid proline-rich protein1	2.23948
AC197146.3_FGT001	Cell division control protein 45 (CDC45)	2.2099
GRMZM2G340527	Ribonucleoside-diphosphate reductase large subunit ribonucleotid A	2.19649
GRMZM2G342515	Core histone H2A/H2B/H3/H4	2.19071
GRMZM2G052688	Zinc finger, RING/FYVE/PHD-type protein	2.18618
GRMZM2G376957	Histone H3.2-like protein	2.18412
GRMZM5G817651	WD repeat-containing protein 76-like protein	2.16072
GRMZM5G883764	Core histone H2A/H2B/H3/H4	2.14787
GRMZM2G115245	DNA polymerase delta catalytic subunit; Protein EMBRYO DEFECTIVE 2780 DNA-directed DNA polymerase delta subunit 1	2.11167
GRMZM2G010085	Chromatin-remodeling complex ATPase chain-like protein	2.09844
GRMZM2G057571	TIMELESS-interacting protein	2.07856
GRMZM2G472023	Protein TONSOKU-like protein	2.06492
GRMZM2G019621	Thyroid hormone receptor interactor	2.06448
GRMZM5G873455	Core histone H2A/H2B/H3/H4	2.05644
GRMZM2G151826	Core histone H2A/H2B/H3/H4	2.04474
GRMZM2G100067	Putative ATP-dependent RNA helicase DDX11-like protein 8-like protein	2.04184
GRMZM2G112072	Mitotic spindle checkpoint protein MAD2 cell cycle checkpoint protein MAD2 homolog unknown	2.02909
GRMZM2G141432	Core histone H2A/H2B/H3/H4	1.97988
GRMZM2G096920	5'-3' exonuclease, C-terminal subdomain protein	1.96467
GRMZM2G304575	Histone H2B.3-like protein	1.95179
GRMZM2G071304	DNA ligase, ATP-dependent, central	1.9501
AC149475.2_FGT005	Probable lysine-specific demethylase ELF6; Early flowering 6	1.94984
GRMZM2G177165	ISWI chromatin remodeling complex ATPase ISW1	1.94908
GRMZM2G057852	Core histone H2A/H2B/H3/H4	1.90612
GRMZM2G177942	Homologous-pairing protein 2 (AHP2)	1.90438
GRMZM2G046841	Histone H2B.2-like protein	1.90095
GRMZM2G323679	Ribonucleoside-diphosphate reductase small chain-like protein	1.89923
GRMZM2G076329	Replication protein A 70 kDa DNA-binding subunit-like protein	1.88692
GRMZM2G305027	Core histone H2A/H2B/H3/H4	1.88273
GRMZM2G026346	Cyclin, N-terminal protein	1.87926
GRMZM2G009627	Chromatin assembly factor 1 subunit B	1.87383
GRMZM2G083138	DNA repair and recombination protein RAD54-like protein	1.87302
GRMZM5G898314	Histone deacetylase HDT2-like protein	1.87084
GRMZM2G176707	Nucleosome/chromatin assembly factor group (NFA902)	1.86729
GRMZM2G153683	SNAP25 homologous protein SNAP33-like protein	1.86319
GRMZM2G010306	Dynamin-like protein C-like protein	1.82953
GRMZM2G106732	Werner syndrome ATP-dependent helicase homolog	1.82238
GRMZM2G457381	DNA replication factor C, large subunit	1.82214
GRMZM2G064518	RNA recognition motif. (a.k.a. RRM, RBD, or RNP domain)	1.81663
GRMZM2G052515	Transcription factor E2F/dimerisation partner (TDP)	1.80918
GRMZM2G339151	Zinc finger, RING/FYVE/PHD-type protein	1.79398
GRMZM2G073671	Cyclin3 Cyclin3 cyclin IIIZm	1.78721
GRMZM2G109448	Core histone H2A/H2B/H3/H4	1.7728
GRMZM2G004924	CDT1a protein	1.76859
GRMZM2G035665	CDT1-like protein a, chloroplastic-like protein	1.76734
GRMZM2G096972	Splicing factor 3b subunit 3 (spliceosome-associated protein 130)(sap 130)	1.75449
GRMZM2G073275	Histone H4 variant TH011-like protein	1.74608
GRMZM2G017081	Cyclin, N-terminal protein	1.74314
GRMZM2G164835	Toprim domain-containing protein	1.73527
GRMZM2G056231	Core histone H2A/H2B/H3/H4	1.7114
GRMZM2G079089	Thioredoxin h homolog1	1.7007
GRMZM2G110212	DNA mismatch repair protein MutS, N-terminal protein	1.69595
GRMZM5G894234	No apical meristem (NAM) protein	1.69472
GRMZM2G060163	Ribonucleoside-diphosphate reductase small chain-like protein	1.67537
AC233949.1_FGT004	Cell division control protein 48 aaa family protein (transitional endoplasmic reticulum atpase)	1.65907
GRMZM2G133952	DNA mismatch repair protein mlh1	1.65518
GRMZM2G084195	Histone H4 variant TH011-like protein	1.64394
GRMZM2G151726	Core histone H2A/H2B/H3/H4	1.6394
GRMZM2G700757	DNA recombination/repair protein RecA/RadB, ATP-binding domain protein	1.63471
GRMZM2G145827	Dynamin GTPase effector domain protein	1.63313
GRMZM2G063737	Dynamin-like protein C-like protein	1.63312
GRMZM2G119071	Histone2b2 Histone H2B.2-like protein	1.6273
GRMZM2G069422	ATPase, AAA-type, core	1.60822
GRMZM2G121262	Flap structure-specific endonuclease	1.60023
GRMZM2G401581	Histone H3.2-like protein	1.59894
GRMZM2G034647	Cyclin1 IbZm	1.58301
GRMZM2G427067	ATP dependent DNA ligase C terminal region	1.5806
GRMZM2G021233	Dna repair helicase rad5,16	1.57456
GRMZM2G166089	Cullin 1, transcript variant 1 (CUL1)	1.57432
GRMZM2G078954	NAC domain-containing protein 8	1.56827
GRMZM2G078314	Histone H3.2-like protein	1.55199
GRMZM2G028335	CDT1-like protein a, chloroplastic-like protein	1.55061
GRMZM2G180205	Aladin-like protein	1.54796
GRMZM2G033649	Patellin-5-like protein	1.54275
GRMZM2G062084	Kinesin heavy chain	1.53421
GRMZM2G170591	Anaphase-promoting complex subunit 8-like protein	1.53395
GRMZM2G123920	Kinetochore protein Nuf2	1.52939
GRMZM2G032209	CDT1a protein	1.51474
GRMZM2G142913	RNA-directed RNA polymerase	1.51385
GRMZM2G040627	Uracil-DNA glycosylase containing protein	1.50862
GRMZM2G008456	AT hook, DNA-binding motif protein	1.50298
GRMZM2G063192	Anaphase-promoting complex subunit cdc20-like protein	1.4846
GRMZM2G117100	Chromo domain-containing protein LHP1-like protein	1.48446
GRMZM2G080274	Histone one (H1) 101	1.4829
GRMZM2G114841	65-kDa microtubule-associated protein 8-like isoform 1	1.47935
GRMZM2G023422	DNA-directed DNA polymerase, family A, palm domain protein	1.47331
GRMZM2G012220	Anaphase-promoting complex subunit	1.46031
GRMZM2G106028	65-kDa microtubule-associated protein 3 unnam product	1.45826
GRMZM2G031837	Phosphatidylinositol transfer protein-like, N-terminal protein	1.44686
GRMZM2G100146	Histone deacetylase102	1.445
GRMZM2G037792	GRAS family transcription factor	1.44174
GRMZM2G310115	Cyclin4 Cyclin IaZm	1.43233
GRMZM2G145879	Cyclin-dependent kinase D-1-like protein	1.42354
GRMZM2G462623	Transcription factor DP, E2 dimerization partner protein (DPa)	1.42325
GRMZM2G068943	Trehalose-6-phosphate synthase	1.42033
GRMZM2G145599	ATPase, AAA-type, core	1.41402
GRMZM2G126190	Actin/actin-like	1.40985
GRMZM2G435338	DNA polymerase subunit Cdc27	1.39297
GRMZM2G091511	SNAP25 homologous protein SNAP33-like protein	1.38852
GRMZM2G058954	DNA recombination/repair protein RecA/RadB, ATP-binding domain protein	1.38532
GRMZM2G126956	DNA damage-binding protein 2 (DDB2)	1.37448
GRMZM2G082931	Glycine-rich RNA-binding protein 7	1.36834
GRMZM2G091168	Protein XRI1-like protein	1.3674
GRMZM2G030284	65-kDa microtubule-associated protein 3 unnam product	1.34446
GRMZM2G162461	Protein real-time-like protein	1.33962
GRMZM2G061287	Cyclin, N-terminal protein	1.29986
GRMZM2G153087	Zinc finger, RING/FYVE/PHD-type protein	1.2718
GRMZM2G121820	Somatic embryogenesis receptor kinase 1-like protein	1.24422
GRMZM2G149786	Lysine-specific histone demethylase 1 homolog 2; Flavin-containing amine oxidase domain-containing protein 2	1.24397
GRMZM2G105772	DNA repair protein RAD23-like isoform 2	1.16294
