# Supplementary material for: Developmental and transcriptional responses of maize to drought stress under field conditions
Source: Plant Direct. 2019 May 7;3(5):e00129. doi: 10.1002/pld3.129 (PMC6589525; doi:10.1002/pld3.129)
Supplement: Supplementary file 4 [file PLD3-3-e00129-s004.xlsx]

## Sheet: GO_up_regulated_genes
GO functional terms for up-regulated genes in tassel tissue	P-value
	V12	V14
protein catabolic process		1.21e-12
proteolysis involved in cellular protein catabolic process		1.19e-11
telomere maintenance	0.00556106	7.94e-10
chromosome organization		3.12e-09
ubiquitin-dependent protein catabolic process		6.87e-08
microtubule-based process		1.74e-07
chromatin modification		5.63e-07
DNA repair		2.45e-06
ATP-dependent chromatin remodeling		2.66e-06
chromatin remodeling		2.83e-06
ATP hydrolysis coupled proton transport	0.000179	4.26e-06
response to DNA damage stimulus		4.61e-06
gene silencing		7.96e-06
telomere maintenance in response to DNA damage		2.55e-05
chromatin organization		3.22e-05
cellular protein localization		3.47e-05
protein localization		5.17e-05
microtubule-based movement		6.84e-05
regulation of telomere maintenance		7.36e-05
proton transport	0.00671114	8.38e-05
microtubule cytoskeleton organization		8.45e-05
positive regulation of organelle organization	0.00116087	9.77e-05
chromatin silencing		0.000131
cellular protein modification process		0.000144
meiosis		0.00016
regulation of gene expression, epigenetic		0.000167
cell cycle		0.000172
intracellular transport		0.000179
Golgi to vacuole transport		0.000237
protein transport		0.000242
cellular protein metabolic process		0.000275
regulation of gene expression by genetic imprinting		0.000353
mitotic cell cycle		0.000405
regulation of protein metabolic process		0.000486
intracellular protein transport		0.000493
negative regulation of gene expression, epigenetic		0.00054
methylation-dependent chromatin silencing		0.00055
embryo development		0.000613
protein glycosylation		0.000665
cortical microtubule organization		0.000999
embryo development ending in seed dormancy		0.00110864
chloroplast fission		0.00128794
gene silencing by RNA		0.0013521
glycolipid biosynthetic process		0.00198095
actin nucleation	1.29e-05	0.00198473
negative regulation of histone H4 acetylation		0.00198473
positive regulation of histone H3-K9 methylation		0.00198473
regulation of DNA methylation		0.00198473
transposition, RNA-mediated		0.00198473
plastid fission		0.00215136
RNA splicing		0.00247633
maintenance of chromatin silencing		0.00267615
protein N-linked glycosylation		0.00271315
microtubule nucleation		0.00334935
positive regulation of histone methylation		0.00334935
protein retention in ER lumen		0.00334935
negative regulation of gene expression		0.0033834
cytoskeleton organization	0.0213097	0.00392019
GPI anchor metabolic process		0.00441201
cellular process		0.00466818
lipid glycosylation		0.00473112
DNA metabolic process		0.00509294
cell redox homeostasis		0.00533075
protein maturation		0.00596024
pollen germination		0.00628852
mRNA processing		0.00672521
mitosis		0.00716039
embryonic pattern specification		0.00718932
very long-chain fatty acid biosynthetic process		0.00718932
protein folding		0.00786053
localization		0.0105199
growth		0.0106389
vacuolar transport		0.0115078
regulation of Rab GTPase activity		0.0115275
carbohydrate metabolic process	0.00379963	0.0122463
vesicle-mediated transport		0.0126202
DNA methylation		0.0132983
GPI anchor biosynthetic process		0.0132983
protein processing		0.0132983
establishment of cell polarity		0.0136669
N-terminal protein amino acid modification		0.0136669
regulation of protein catabolic process		0.0136669
Golgi vesicle transport		0.0137921
protein refolding		0.0138748
transport		0.0158786
cell adhesion		0.0165011
cullin deneddylation		0.0165011
cuticle development		0.0165011
trichome morphogenesis	0.00606559	0.0180137
regulation of small GTPase mediated signal transduction		0.0181131
seed development		0.019165
protein deneddylation		0.0194183
interspecies interaction between organisms		0.0204452
protein N-linked glycosylation via asparagine		0.0209444
signal peptide processing		0.0220521
pyrimidine nucleotide biosynthetic process		0.0242852
membrane lipid metabolic process		0.025376
regulation of protein phosphorylation		0.025376
fruit development		0.025905
cellular amino acid biosynthetic process	0.014103	0.0259077
protein targeting to vacuole		0.0261552
protoderm histogenesis		0.027083
ER to Golgi vesicle-mediated transport		0.0278044
regulation of developmental growth		0.0291932
phosphate-containing compound metabolic process		0.0295613
chiasma assembly		0.0304242
G2 phase of mitotic cell cycle		0.0304242
mitochondria-nucleus signaling pathway		0.0304242
positive regulation of transcription elongation from RNA polymerase II promoter		0.0304242
response to microbial phytotoxin		0.0304242
starch biosynthetic process		0.0309191
regulation of pollen tube growth		0.032671
response to gamma radiation		0.0385922
phospholipid biosynthetic process		0.0390004
cellular respiration		0.0403939
cell morphogenesis		0.0409796
ER body organization		0.0412542
glutathione metabolic process		0.0412542
positive regulation of DNA-dependent transcription, elongation		0.0412542
proteasome assembly		0.0412542
respiratory gaseous exchange		0.0412542
response to misfolded protein		0.0412542
synapsis		0.0412542
aromatic amino acid family biosynthetic process		0.0414049
DNA mediated transformation		0.0415354
protein metabolic process		0.0421492
posttranscriptional regulation of gene expression		0.0432579
RNA processing		0.0436177
regulation of cyclin-dependent protein serine/threonine kinase activity		0.0473724
protein autophosphorylation		0.0477486
double-strand break repair	0.0264208	0.048465
multicellular organism reproduction		0.0487838
cell division		0.0490571
hyperosmotic response		0.0496951
actin cytoskeleton organization	0.0437049
actin filament organization	0.00131073
actin filament-based process	0.0445918
carboxylic acid metabolic process	0.000134
cell differentiation	0.016136
cellular amino acid metabolic process	0.00427919
fatty acid metabolic process	0.024829
flower development	0.0284225
glucose metabolic process	0.000587
glycerol metabolic process	0.0434788
glycolysis	0.0108863
glyoxylate cycle	0.0264208
lipid metabolic process	0.0321944
methionine metabolic process	0.00952312
mRNA polyadenylation	0.042942
one-carbon metabolic process	0.0317336
protein glutathionylation	0.042942
regulation of actin filament polymerization	0.00586879
rhythmic process	0.0419611
sulfur compound metabolic process	0.00432715
thiamine biosynthetic process	0.00396655
transmembrane transport	0.00933163
trichome differentiation	0.0131857

## Sheet: GO_down_regulated_genes
GO functional terms for down-regulated genes in tassel tissue	P-value
	V12	V14
regulation of sequencespecific DNA binding transcription factor activity	0.00043	3.66e-05
proteinchromophore linkage		4.36e-05
negative regulation of circadian rhythm	8.31e-05	6.35e-05
longday photoperiodism, flowering	8.31e-05	6.35e-05
longday photoperiodism	0.000118	0.000103
negative regulation of sequencespecific DNA binding transcription factor activity	0.000161	0.000159
cellular carbohydrate metabolic process		0.000356
cellulose biosynthetic process		0.000861
carbohydrate metabolic process		0.000866
photosynthesis, light harvesting		0.00101302
photosynthesis		0.00103682
sulfur compound metabolic process		0.00106667
phototropism		0.00126567
vegetative to reproductive phase transition of meristem		0.0015856
cellular glucan metabolic process		0.00199507
reproductive structure development		0.00206555
postembryonic development		0.00228673
photoperiodism		0.00231707
response to blue light		0.00237689
interspecies interaction between organisms		0.002821
spermidine biosynthetic process	0.00532383	0.00288034
glycolysis		0.0032269
ethylene biosynthetic process	0.0245024	0.00385822
developmental process involved in reproduction		0.00389985
phloem development		0.00449479
cellulose catabolic process		0.00455977
photoperiodism, flowering	0.0437718	0.00519001
glucose metabolic process		0.00616525
response to light stimulus		0.00641336
negative regulation of anion channel activity by blue light		0.00712009
positive regulation of intracellular protein transport		0.00712009
mRNA polyadenylation		0.00712009
cellular response to glucose starvation		0.00712009
spermine biosynthetic process	0.00100771	0.00712009
photosystem II stabilization		0.00712009
response to radiation		0.00721361
methionine biosynthetic process		0.00830675
response to ethylene stimulus		0.00871359
pyruvate metabolic process		0.0088274
response to abscisic acid stimulus		0.0090151
regulation of timing of transition from vegetative to reproductive phase		0.00909075
carboxylic acid metabolic process		0.00945385
brassinosteroid biosynthetic process	0.0126478	0.0105034
polysaccharide catabolic process		0.0112482
methionine metabolic process		0.0117457
cellular response to iron ion		0.0117457
metal ion transport		0.0120351
peptide transport		0.0124046
response to iron ion		0.0132449
2oxoglutarate metabolic process		0.014416
zinc ion transport		0.014416
Sadenosylmethionine biosynthetic process		0.014416
aspartate metabolic process		0.014416
response to metal ion		0.0146309
photosynthesis, light reaction		0.0148827
positive regulation of abscisic acid mediated signaling pathway		0.0150029
response to jasmonic acid stimulus		0.015335
phenylpropanoid biosynthetic process		0.0156993
reproduction		0.0160247
lignin biosynthetic process		0.0165211
protein autophosphorylation		0.0177423
protein phosphorylation		0.0186811
mRNA transcription		0.0188748
maintenance of floral meristem identity		0.0188748
flower development		0.0195112
nitrate assimilation		0.0202647
galactose metabolic process		0.021499
water transport		0.0235356
chromatin silencing by small RNA		0.0238311
regulation of anion channel activity		0.0242311
polyamine biosynthetic process	0.0226097	0.0242311
cell differentiation		0.0248676
regulation of protein localization		0.0292544
guanosine tetraphosphate metabolic process		0.0292544
hormonemediated signaling pathway		0.0313873
symbiosis, encompassing mutualism through parasitism		0.0347989
selenium compound metabolic process	0.00532383	0.0351153
oxidative photosynthetic carbon pathway		0.0351153
plasmodesmatamediated intercellular transport		0.0351153
ovule development		0.0369349
response to abiotic stimulus		0.03728
developmental process		0.0384627
oligopeptide transport		0.0388496
positive regulation of flower development		0.0395984
xylem development		0.0405488
glutamate metabolic process		0.0405488
intercellular transport		0.0413858
protein sumoylation		0.0413858
localization		0.0420495
regulation of response to stress		0.0426416
cellular modified amino acid biosynthetic process		0.0450949
signal peptide processing		0.0480391
flower morphogenesis		0.0480391
protein processing		0.048289
'de novo' IMP biosynthetic process	0.00438511
cellular process	0.000134
ribosome biogenesis	2.9e-05
copper ion transport	0.00208795
removal of superoxide radicals	0.0498013
purine ribonucleoside monophosphate biosynthetic process	0.00178997
biosynthetic process	6.8e-13
translational elongation	7.47e-07
protein metabolic process	6.8e+19
cellular protein metabolic process	4.47e+28
translation	1e+35
cellular response to nitrogen levels	0.00353166
response to glucose stimulus	0.0207809
planttype cell wall biogenesis	0.0423733
cellular metabolic process	4.43e-05
metabolic process	0.00170756
IMP biosynthetic process	0.0126478
regulation of circadian rhythm	0.0357273
intraGolgi vesiclemediated transport	0.00276532
ribonucleoside monophosphate biosynthetic process	0.00623749
protein targeting to Golgi	0.00150144
macromolecule biosynthetic process	1.56e-13
